# Supplementary material for: Profiles of Human Milk Oligosaccharides and Their Relations to the Milk Microbiota of Breastfeeding Mothers in Dubai
Source: Nutrients. 2020 Jun 9;12(6):1727. doi: 10.3390/nu12061727 (PMC7353065; doi:10.3390/nu12061727)
Supplement: Supplementary file 1 [file nutrients-12-01727-s001.zip]

Archive with 3 entries (3 files):
- Supplemental Figures - final.docx
- Table S1.xlsx
- Table S2.xlsx
