# Supplementary material for: Profiles of Human Milk Oligosaccharides and Their Relations to the Milk Microbiota of Breastfeeding Mothers in Dubai
Source: Nutrients. 2020 Jun 9;12(6):1727. doi: 10.3390/nu12061727 (PMC7353065; doi:10.3390/nu12061727)
Supplement: Supplementary file 1 [file nutrients-12-01727-s001.zip › Table S1.xlsx]

## Sheet: Sheet1
	Table S1: Individual data of the Emirati (n = 16) and UAE expat (n = 14) breastfeeding mothers regarding HMOs concentrations (mg/mL) present in breastmilk
	2'-FL	3'-FL	DFL	3'-SL	6'-SL	LNT + LNnT	LNFP-I	LNFP-II	LNFP-V	LNDFH	LST-a	LST-b	LST-c	LNH	FLNH-III	LNnH	Total
UAE expat 1	1.00115	1.24805	0.196822	0.147797	0.0210613	0.404705	0.172601	0.199563	0.0251927	0.51278	0.00366651	0.0474374	0.0170998	0.0128962	0.0315732	0.0296631	4.07206
UAE expat 2	0.594612	1.50783	0.138513	0.167761	0.0117224	0.2468	0.0923667	0.161426	0.0206132	0.299538	0.00379103	0.0398586	0.00113059	0.0043948	0.0195042	0.00544319	3.31531
UAE expat 3	0.886493	0.28699	0.0160445	0.151452	0.0420962	0.430506	0.304717	0	0.0062571	0.00379576	0.00497628	0.0324806	0.00722219	0.0194874	0.0559109	0.0221481	2.27058
UAE expat 4	1.18014	0.62845	0.0768488	0.115608	0.13477	1.05735	0.538278	0.22069	0.0379415	0.51383	0.00833849	0.078536	0.0757907	0.122731	0.305695	0.0706224	5.16561
UAE expat 13	1.17187	0.17356	0.135009	0.168627	0.322777	1.9013	1.79405	0.211158	0.0243341	1.01169	0.13018	0.0839492	0.617918	0.210961	0.22965	0.0688921	8.25592
UAE expat 15	1.11	0.254585	0.0727059	0.418573	0.0114021	0.478427	0.96751	0	0.0113197	0.027264	0.0164854	0.0479156	0.00086763	0.0140098	0.0530306	0.0101816	3.49428
UAE expat 16	1.529	0.380205	0.241251	0.159764	0.595604	0.922569	0.837784	0.14384	0.0159524	0.864698	0.0262617	0.0629234	0.773546	0.120396	0.243446	0.0773561	6.9946
UAE expat 17	0.92294	0.265855	0.0302905	0.121332	0.676027	2.76547	2.37373	0.0172626	0.0606108	0.0565333	0.0636983	0.161442	0.436822	0.0592012	0.3306	0.00989222	8.3517
UAE expat 19	0	1.39061	0	0.183511	0.42873	2.8124	0	1.45164	0.323177	0	0.0339923	0.266472	0.173923	0.0459247	0.31116	0.00541893	7.42697
UAE expat 22	0.185032	0.103555	0.002237	0.209201	0.507278	3.16568	0.368733	0	0.0160866	0.00187769	0.130307	0.110128	0.672925	1.02777	0.682285	0.171939	7.35503
UAE expat 26	1.14239	0.530085	0.0780457	0.123517	0.656826	1.1889	0.673795	0.366845	0.0413783	0.985118	0.0406539	0.0369821	0.420258	0.283725	0.433899	0.072291	7.07471
UAE expat 27	1.45022	0.103675	0.0332126	0.314352	0.243376	1.03004	1.63297	0	0.00285179	0.0372517	0.0119642	0.184965	0.114368	0.126301	0.208154	0.0651377	5.55883
UAE expat 29	0.695292	0.6594	0.102252	0.203125	0.369289	1.45812	0.579858	0.553668	0.0732954	0.991129	0.0266562	0.130896	0.263585	0.0444576	0.126181	0.0258835	6.30308
UAE expat 30	0	0.409555	0	0.159393	0.0632003	1.24463	0	0	0.0659177	0.0128605	0.0121463	0.121792	0.0142304	0.0248312	0.180942	0.00577017	2.31527
Emirati 5	1.616	0.51788	0.317669	0.298366	0.0372768	0.866859	1.3143	0.127498	0.0208496	1.03492	0.00788037	0.254581	0.0108832	0.0254278	0.0660403	0.0239972	6.54042
Emirati 6	0.766831	0.2431	0.0216291	0.15011	0.767324	2.49348	1.17074	0.329217	0.0448663	0.547361	0.132554	0.0987783	0.670235	0.556683	0.365394	0.0614704	8.41978
Emirati 7	1.89208	0.13642	0.0353792	0.236668	0.492623	0.754003	1.55711	0	0.00935598	0.0288823	0.0453869	0.0510085	0.447644	0.0815137	0.257592	0.0309668	6.05663
Emirati 8	0.872514	0.285875	0.0288654	0.138165	0.46343	2.30303	1.28892	0.373859	0.0557319	0.580047	0.100512	0.0780433	0.70861	0.247439	0.323657	0.0469316	7.89563
Emirati 9	0	0.54727	0	0.144536	0.458033	1.85781	0	0	0.12717	0.0269551	0.020773	0.0970235	0.202761	0.119425	1.29255	0.00655668	4.90087
Emirati 10	1.74872	0.17931	0.120914	0.280546	0.475622	1.46109	2.15036	0.168981	0.0216361	1.01341	0.05622	0.0676859	1.19054	0.0938715	0.169336	0.050416	9.24866
Emirati 11	1.84632	0.3051	0.155542	0.284354	0.501409	1.42221	2.27072	0.200345	0.0291519	1.28834	0.0742734	0.0952425	0.629901	0.0692355	0.184919	0.0288449	9.3859
Emirati 12	2.11656	0.26545	0.147723	0.29543	0.432993	0.886824	1.63614	0.128522	0.0187596	0.678671	0.0434956	0.0647538	0.767266	0.04583	0.100506	0.0372608	7.66618
Emirati 14	1.67577	0.060165	0.0181093	0.248335	0.493018	0.778392	1.12219	0	0	0.00472448	0.0375519	0.0640097	0.678087	0.323824	0.514872	0.269158	6.2882
Emirati 18	1.59712	0.26281	0.0823434	0.201794	0.769578	0.925923	1.32661	0.162136	0.0138331	1.00508	0.0705803	0.0302092	1.14516	0.162851	0.28857	0.0982197	8.14282
Emirati 20	0.743694	0.56138	0.0918954	0.164222	0.451939	2.84011	1.10647	0.723858	0.17509	0.773464	0.0480247	0.172179	0.308465	0.0822288	0.37979	0.0198401	8.64266
Emirati 21	0	1.30161	0	0.251654	0.445157	1.55587	0	1.07874	0.147654	0	0.0305282	0.11496	0.461494	0.195311	0.376009	0.0470901	6.00609
Emirati 23	0.00191109	1.61983	0	0.225448	0.679055	2.01913	0	1.74669	0.231577	0	0.0441106	0.0723018	0.386772	0.231446	0.615646	0.0446722	7.9186
Emirati 24	0.437928	2.22987	0.132767	0.0944768	0.0434887	0.503865	0.043972	0.51308	0.0653073	0.396736	0.00917232	0.0789128	0.0138311	0.0049997	0.0238647	0.00610396	4.59837
Emirati 25	1.15613	0.82644	0.156849	0.272809	0.416707	0.97291	0.544413	0.358172	0.0449027	0.999526	0.0127608	0.105855	0.162532	0.174075	0.340677	0.0752908	6.62005
Emirati 28	1.27103	0.27806	0.0901822	0.155221	0.605685	1.49938	1.77128	0.170103	0.0231693	0.926912	0.0516552	0.109284	0.691155	0.153505	0.299066	0.0400999	8.13578
