# Supplementary material for: Profiles of Human Milk Oligosaccharides and Their Relations to the Milk Microbiota of Breastfeeding Mothers in Dubai
Source: Nutrients. 2020 Jun 9;12(6):1727. doi: 10.3390/nu12061727 (PMC7353065; doi:10.3390/nu12061727)
Supplement: Supplementary file 1 [file nutrients-12-01727-s001.zip › Table S2.xlsx]

## Sheet: Sheet1
Table S2: Relative abundance of all observed OTUs for the individual mothers.
Taxonomy	UAE expat 1	UAE expat 2	UAE expat 3	UAE expat 4	UAE expat 13	UAE expat 15	UAE expat 16	UAE expat 17	UAE expat 19	UAE expat 22	UAE expat 26	UAE expat 27	UAE expat 29	UAE expat 30	UAE expat average		Emirati 5	Emirati 6	Emirati 7	Emirati 8	Emirati 9	Emirati 10	Emirati 11	Emirati 12	Emirati 14	Emirati 18	Emirati 20	Emirati 21	Emirati 23	Emirati 24	Emirati 25	Emirati 28	Emirati average
k__Bacteria;p__Acidobacteria;c__Acidobacteriia;o__Acidobacteriales;f__Koribacteraceae;g__	0	0	0	0	0	0	0	0	0	0	0	0	0	0	0		0	0	0	0	0	0	0	0	0	0	0.001	0	0	0	0	0	6.25e-05
k__Bacteria;p__Actinobacteria;c__Actinobacteria;o__Actinomycetales;f__Actinomycetaceae;g__Actinomyces	0.067	0.009	0.005	0	0	0.086	0	0.002	0	0	0	0	0	0.1	0.0192143		0.01	0	0	0	0	0	0	0.003	0	0	0	0	0	0	0.003	0	0.001
k__Bacteria;p__Actinobacteria;c__Actinobacteria;o__Actinomycetales;f__Corynebacteriaceae;g__Corynebacterium	0.01	0.089	0.059	0	0	0.001	0.046	0	0	0.002	0.01	0.001	0.058	0.001	0.0197857		0.006	0.002	0.069	0.01	0.001	0.001	0.002	0.008	0	0.001	0.004	0.005	0	0.031	0.016	0.003	0.0099375
k__Bacteria;p__Actinobacteria;c__Actinobacteria;o__Actinomycetales;f__Dermabacteraceae;g__Brachybacterium	0	0	0	0	0	0	0	0	0	0	0	0	0	0	0		0	0	0	0	0	0	0	0	0	0	0.001	0	0	0	0	0	6.25e-05
k__Bacteria;p__Actinobacteria;c__Actinobacteria;o__Actinomycetales;f__Dermacoccaceae;g__Dermacoccus	0	0	0	0	0	0	0	0	0	0	0	0	0	0	0		0	0	0	0	0.001	0	0	0	0	0	0.001	0	0	0	0	0	0.000125
k__Bacteria;p__Actinobacteria;c__Actinobacteria;o__Actinomycetales;f__Geodermatophilaceae;Other	0	0	0	0	0	0	0.002	0.002	0	0.001	0	0.001	0	0	0.000428571		0	0	0.001	0.002	0.001	0	0.001	0.002	0	0	0.001	0.001	0.001	0.001	0	0.001	0.00075
k__Bacteria;p__Actinobacteria;c__Actinobacteria;o__Actinomycetales;f__Geodermatophilaceae;g__Geodermatophilus	0	0	0	0	0	0	0	0	0	0	0	0	0	0	0		0	0	0.002	0	0	0	0	0	0	0	0	0	0	0	0	0	0.000125
k__Bacteria;p__Actinobacteria;c__Actinobacteria;o__Actinomycetales;f__Geodermatophilaceae;g__Modestobacter	0	0	0	0	0	0	0	0	0	0	0	0	0	0	0		0	0	0	0	0	0	0	0	0	0	0.001	0	0	0	0	0	6.25e-05
k__Bacteria;p__Actinobacteria;c__Actinobacteria;o__Actinomycetales;f__Intrasporangiaceae;Other	0	0	0	0	0	0	0.001	0.004	0	0	0	0.001	0	0	0.000428571		0	0	0.001	0.002	0.002	0	0.001	0	0	0.001	0.002	0.001	0	0.002	0	0	0.00075
k__Bacteria;p__Actinobacteria;c__Actinobacteria;o__Actinomycetales;f__Intrasporangiaceae;g__	0	0	0	0	0	0	0	0	0	0	0	0	0	0	0		0	0	0	0	0	0	0	0	0	0	0.001	0	0	0	0	0	6.25e-05
k__Bacteria;p__Actinobacteria;c__Actinobacteria;o__Actinomycetales;f__Microbacteriaceae;g__Agrococcus	0	0	0	0	0	0	0	0	0	0	0	0	0	0	0		0	0	0.001	0.001	0.001	0	0	0	0	0	0	0	0	0	0	0.001	0.00025
k__Bacteria;p__Actinobacteria;c__Actinobacteria;o__Actinomycetales;f__Micrococcaceae;g__Kocuria	0	0	0	0	0	0	0	0.001	0	0	0	0	0	0	7.14286e-05		0	0	0	0.001	0.003	0	0	0	0	0.001	0.002	0	0	0.001	0	0.001	0.0005625
k__Bacteria;p__Actinobacteria;c__Actinobacteria;o__Actinomycetales;f__Micrococcaceae;g__Micrococcus	0	0	0	0	0	0	0	0.001	0	0.001	0	0	0	0	0.000142857		0	0	0.001	0	0	0	0.001	0	0	0	0.001	0	0	0.001	0	0	0.00025
k__Bacteria;p__Actinobacteria;c__Actinobacteria;o__Actinomycetales;f__Micrococcaceae;g__Rothia	0.167	0.038	0.011	0	0	0.085	0.047	0	0	0	0	0	0.131	0.034	0.0366429		0.179	0	0.005	0	0	0.001	0.001	0.022	0	0.001	0.001	0.005	0.079	0	0.001	0	0.0184375
k__Bacteria;p__Actinobacteria;c__Actinobacteria;o__Actinomycetales;f__Micromonosporaceae;g__Actinoplanes	0	0	0	0	0	0	0	0	0	0	0	0	0	0	0		0	0	0	0	0	0	0	0	0	0	0	0	0	0	0	0.001	6.25e-05
k__Bacteria;p__Actinobacteria;c__Actinobacteria;o__Actinomycetales;f__Mycobacteriaceae;g__Mycobacterium	0	0.001	0	0	0	0	0.001	0	0	0	0	0	0	0	0.000142857		0	0	0	0	0	0	0	0	0	0	0	0	0	0	0	0.001	6.25e-05
k__Bacteria;p__Actinobacteria;c__Actinobacteria;o__Actinomycetales;f__Nakamurellaceae;g__	0	0	0	0	0	0	0	0	0	0	0	0	0	0	0		0	0	0	0.001	0	0	0	0.001	0	0	0	0	0	0	0	0	0.000125
k__Bacteria;p__Actinobacteria;c__Actinobacteria;o__Actinomycetales;f__Nocardioidaceae;g__	0	0	0.001	0	0.001	0	0.002	0.002	0.001	0.002	0	0.002	0.002	0	0.000928571		0.002	0.003	0.003	0.004	0.004	0.001	0.001	0.004	0	0.001	0.004	0.003	0.002	0.001	0.001	0.004	0.002375
k__Bacteria;p__Actinobacteria;c__Actinobacteria;o__Actinomycetales;f__Nocardioidaceae;g__Propionicimonas	0	0	0	0	0	0	0	0	0	0	0	0	0	0	0		0	0	0	0	0	0	0	0.001	0	0	0	0	0	0	0	0	6.25e-05
k__Bacteria;p__Actinobacteria;c__Actinobacteria;o__Actinomycetales;f__Propionibacteriaceae;g__Propionibacterium	0	0.047	0.004	0	0.001	0	0.002	0.004	0.001	0.002	0.001	0.001	0.002	0.001	0.00471429		0.022	0.017	0.008	0.005	0.001	0.001	0.017	0.018	0	0.002	0.007	0.002	0.005	0.009	0.003	0.005	0.007625
k__Bacteria;p__Actinobacteria;c__Actinobacteria;o__Actinomycetales;f__Streptomycetaceae;g__Streptomyces	0	0.001	0	0	0.001	0	0	0.003	0	0.001	0	0	0.001	0	0.0005		0	0	0	0	0.002	0	0.001	0.001	0	0.001	0.002	0.001	0	0	0	0	0.0005
k__Bacteria;p__Actinobacteria;c__Actinobacteria;o__Bifidobacteriales;f__Bifidobacteriaceae;g__Bifidobacterium	0	0	0.015	0	0	0	0.001	0.002	0	0	0	0	0.003	0	0.0015		0.001	0	0	0	0.001	0	0	0.001	0	0	0	0	0	0	0	0	0.0001875
k__Bacteria;p__Actinobacteria;c__Coriobacteriia;o__Coriobacteriales;f__Coriobacteriaceae;g__Atopobium	0.001	0	0	0	0	0.012	0	0	0	0	0	0	0	0.007	0.00142857		0	0	0	0	0	0	0	0	0	0	0	0	0	0	0.012	0	0.00075
k__Bacteria;p__Actinobacteria;c__Rubrobacteria;o__Rubrobacterales;f__Rubrobacteraceae;g__Rubrobacter	0	0	0	0	0	0	0.001	0	0	0	0	0.001	0	0	0.000142857		0	0	0.002	0.001	0.001	0	0.001	0.002	0	0	0	0	0	0	0	0.001	0.0005
k__Bacteria;p__Actinobacteria;c__Thermoleophilia;o__Solirubrobacterales;f__;g__	0	0	0	0	0	0	0	0	0	0	0	0	0	0	0		0	0	0	0	0	0	0	0	0	0	0.001	0	0	0	0	0	6.25e-05
k__Bacteria;p__Bacteroidetes;c__Bacteroidia;o__Bacteroidales;f__Prevotellaceae;g__Prevotella	0.004	0.001	0.003	0	0	0.002	0	0	0	0	0	0	0	0.016	0.00185714		0	0	0.001	0	0.003	0	0	0	0	0	0	0	0	0	0	0	0.00025
k__Bacteria;p__Bacteroidetes;c__Flavobacteriia;o__Flavobacteriales;f__Flavobacteriaceae;g__Capnocytophaga	0	0	0	0	0	0	0	0	0	0	0	0	0	0	0		0	0	0	0	0.001	0	0	0	0	0	0	0	0	0	0	0	6.25e-05
k__Bacteria;p__Bacteroidetes;c__Flavobacteriia;o__Flavobacteriales;f__Weeksellaceae;g__Chryseobacterium	0	0	0	0	0	0	0	0.001	0	0	0	0	0	0	7.14286e-05		0	0	0	0	0.001	0	0.001	0	0	0	0.005	0.001	0	0	0	0	0.0005
k__Bacteria;p__Bacteroidetes;c__Sphingobacteriia;o__Sphingobacteriales;f__Sphingobacteriaceae;g__Pedobacter	0	0	0	0	0	0	0	0	0	0	0	0	0	0	0		0	0	0	0	0.001	0	0	0	0	0	0	0	0	0	0	0	6.25e-05
k__Bacteria;p__Cyanobacteria;c__Chloroplast;o__Streptophyta;f__;g__	0	0.001	0	0	0.001	0	0.001	0.002	0	0.001	0	0	0	0	0.000428571		0	0	0	0.001	0.004	0	0.001	0.001	0	0.001	0.003	0.002	0	0.002	0	0.001	0.001
k__Bacteria;p__Firmicutes;c__Bacilli;o__Bacillales;f__Bacillaceae;g__	0	0	0.01	0	0	0	0	0	0	0	0	0	0	0	0.000714286		0	0	0	0	0.001	0	0	0	0	0	0	0	0	0	0	0	6.25e-05
k__Bacteria;p__Firmicutes;c__Bacilli;o__Bacillales;f__Bacillaceae;g__Anoxybacillus	0	0	0	0	0	0	0	0	0	0	0	0	0	0	0		0	0	0	0	0	0	0	0	0	0	0.001	0.001	0	0	0	0	0.000125
k__Bacteria;p__Firmicutes;c__Bacilli;o__Bacillales;f__Bacillaceae;g__Bacillus	0	0	0.001	0	0	0	0	0	0.001	0	0	0	0.001	0	0.000214286		0	0.001	0.001	0.001	0	0	0	0	0	0	0.003	0.002	0.001	0	0	0.001	0.000625
k__Bacteria;p__Firmicutes;c__Bacilli;o__Bacillales;f__Staphylococcaceae;g__Staphylococcus	0.021	0.148	0.299	0.015	0.201	0	0.001	0.002	0.025	0.005	0.202	0.164	0.061	0.005	0.0820714		0.208	0.565	0.001	0.038	0.004	0	0.012	0.006	0.006	0.019	0.001	0.01	0.034	0.018	0.026	0.006	0.059625
k__Bacteria;p__Firmicutes;c__Bacilli;o__Gemellales;f__Gemellaceae;g__	0.041	0.014	0.001	0	0	0.015	0	0.095	0	0	0.011	0	0	0	0.0126429		0.005	0	0.026	0.001	0	0.002	0	0.004	0.001	0	0	0.002	0.032	0	0.065	0.018	0.00975
k__Bacteria;p__Firmicutes;c__Bacilli;o__Lactobacillales;f__Aerococcaceae;g__	0	0	0	0	0	0	0	0	0	0	0	0	0	0	0		0	0	0	0	0	0	0	0	0	0	0	0	0	0.001	0	0	6.25e-05
k__Bacteria;p__Firmicutes;c__Bacilli;o__Lactobacillales;f__Aerococcaceae;g__Abiotrophia	0.001	0	0	0	0	0.005	0	0	0	0	0	0	0	0	0.000428571		0	0	0	0	0	0	0	0	0	0	0	0	0	0	0	0	0
k__Bacteria;p__Firmicutes;c__Bacilli;o__Lactobacillales;f__Aerococcaceae;g__Aerococcus	0	0	0	0	0	0	0	0	0	0	0	0	0	0	0		0	0	0	0	0	0	0	0.001	0	0	0	0	0	0	0	0	6.25e-05
k__Bacteria;p__Firmicutes;c__Bacilli;o__Lactobacillales;f__Carnobacteriaceae;g__Granulicatella	0.033	0.013	0.001	0	0	0.036	0	0	0	0	0	0	0	0	0.00592857		0.002	0	0	0	0	0	0	0	0	0	0	0	0.001	0	0	0	0.0001875
k__Bacteria;p__Firmicutes;c__Bacilli;o__Lactobacillales;f__Lactobacillaceae;g__Lactobacillus	0	0	0.208	0	0.001	0	0.001	0.002	0.001	0.001	0	0	0.001	0	0.0153571		0.001	0	0.001	0.001	0.001	0	0.001	0.001	0	0	0.002	0.001	0.002	0.001	0	0.001	0.0008125
k__Bacteria;p__Firmicutes;c__Bacilli;o__Lactobacillales;f__Streptococcaceae;g__Lactococcus	0	0	0	0	0	0	0	0	0	0	0	0	0	0	0		0	0	0	0	0	0	0	0	0	0	0	0.001	0	0	0	0	6.25e-05
k__Bacteria;p__Firmicutes;c__Bacilli;o__Lactobacillales;f__Streptococcaceae;g__Streptococcus	0.504	0.084	0.099	0	0	0.662	0.02	0.076	0.014	0.002	0.167	0.001	0.516	0.694	0.202786		0.328	0.002	0.088	0.015	0	0	0.006	0.028	0.001	0.056	0.007	0.017	0.504	0.017	0.719	0.076	0.1165
k__Bacteria;p__Firmicutes;c__Clostridia;o__Clostridiales;f__Ruminococcaceae;g__	0	0	0	0	0	0	0	0	0	0	0	0	0	0	0		0	0	0	0	0	0	0	0	0	0	0	0	0	0	0	0.001	6.25e-05
k__Bacteria;p__Firmicutes;c__Clostridia;o__Clostridiales;f__Ruminococcaceae;g__Oscillospira	0	0	0	0	0	0	0	0	0	0	0	0	0	0	0		0	0	0	0	0.001	0	0	0	0	0	0	0	0	0	0	0	6.25e-05
k__Bacteria;p__Firmicutes;c__Clostridia;o__Clostridiales;f__Symbiobacteriaceae;g__Symbiobacterium	0	0.001	0.001	0	0.008	0	0	0	0.004	0.001	0.003	0	0	0	0.00128571		0.001	0.001	0.008	0.01	0.004	0.003	0.003	0.005	0	0	0.001	0	0	0	0	0.001	0.0023125
k__Bacteria;p__Firmicutes;c__Clostridia;o__Clostridiales;f__Veillonellaceae;g__Veillonella	0.05	0.012	0.015	0	0	0.038	0	0	0	0	0	0	0.015	0.031	0.0115		0.021	0	0	0	0	0	0	0	0	0	0	0	0	0	0.015	0	0.00225
k__Bacteria;p__Firmicutes;c__Clostridia;o__Clostridiales;f__Tissierellaceae;g__Anaerococcus	0	0	0	0	0	0	0	0	0	0	0.001	0	0	0	7.14286e-05		0	0	0	0	0	0	0	0	0	0	0	0	0	0.002	0	0	0.000125
k__Bacteria;p__Firmicutes;c__Clostridia;o__Clostridiales;f__Tissierellaceae;g__Peptoniphilus	0	0	0	0	0	0	0	0	0	0	0	0	0	0	0		0	0	0	0	0	0	0	0	0	0	0	0	0	0.001	0	0	6.25e-05
k__Bacteria;p__Planctomycetes;c__Phycisphaerae;o__WD2101;f__;g__	0	0	0	0	0	0	0	0	0	0	0	0	0	0	0		0	0	0	0	0	0	0	0	0	0	0.001	0	0	0	0	0	6.25e-05
k__Bacteria;p__Proteobacteria;c__Alphaproteobacteria;o__BD7-3;f__;g__	0	0	0	0	0	0	0	0	0	0.001	0	0	0	0	7.14286e-05		0	0	0	0	0	0	0	0	0	0	0.001	0	0	0	0	0	6.25e-05
k__Bacteria;p__Proteobacteria;c__Alphaproteobacteria;o__Caulobacterales;f__Caulobacteraceae;g__	0	0	0.004	0	0.002	0.001	0.004	0.006	0.001	0.004	0.002	0.006	0.006	0.002	0.00271429		0.004	0.005	0.008	0.011	0.002	0.001	0.007	0.012	0	0.001	0.003	0.005	0.005	0.002	0.002	0.009	0.0048125
k__Bacteria;p__Proteobacteria;c__Alphaproteobacteria;o__Caulobacterales;f__Caulobacteraceae;g__Brevundimonas	0	0	0	0	0	0	0	0	0	0	0	0	0	0	0		0	0	0	0	0	0	0	0	0	0	0.001	0	0	0	0	0	6.25e-05
k__Bacteria;p__Proteobacteria;c__Alphaproteobacteria;o__Caulobacterales;f__Caulobacteraceae;g__Mycoplana	0	0	0.003	0	0.001	0	0.001	0.004	0.001	0.001	0.001	0.003	0.002	0.001	0.00128571		0.002	0.003	0.004	0.003	0.002	0	0.004	0.006	0	0.001	0.001	0.003	0.002	0.001	0.001	0.004	0.0023125
k__Bacteria;p__Proteobacteria;c__Alphaproteobacteria;o__Caulobacterales;f__Caulobacteraceae;g__Phenylobacterium	0	0	0.001	0	0	0	0.001	0	0	0	0	0.001	0.001	0	0.000285714		0	0.001	0.001	0.001	0	0	0.001	0.001	0	0	0	0.001	0.001	0	0	0.001	0.0005
k__Bacteria;p__Proteobacteria;c__Alphaproteobacteria;o__Rhizobiales;Other;Other	0	0	0	0	0	0	0	0	0	0	0	0	0	0	0		0.001	0	0.001	0.001	0	0	0	0.002	0	0	0	0	0	0	0	0.001	0.000375
k__Bacteria;p__Proteobacteria;c__Alphaproteobacteria;o__Rhizobiales;f__Aurantimonadaceae;g__	0	0	0.001	0	0	0	0.001	0.002	0	0	0	0	0.001	0	0.000357143		0.001	0.001	0.003	0.002	0	0	0.001	0.002	0	0	0.002	0.001	0.001	0	0	0.001	0.0009375
k__Bacteria;p__Proteobacteria;c__Alphaproteobacteria;o__Rhizobiales;f__Beijerinckiaceae;g__	0	0	0	0	0.001	0	0.002	0.002	0	0	0.001	0.001	0.001	0	0.000571429		0.001	0.001	0.002	0.002	0.001	0	0.002	0.003	0	0	0.002	0.001	0.002	0.002	0	0.002	0.0013125
k__Bacteria;p__Proteobacteria;c__Alphaproteobacteria;o__Rhizobiales;f__Bradyrhizobiaceae;g__	0	0.001	0	0	0.002	0	0.001	0.003	0	0.005	0.001	0.002	0.001	0	0.00114286		0.001	0.001	0.003	0.001	0.006	0.001	0.003	0.002	0	0.002	0.005	0.008	0	0.007	0	0.002	0.002625
k__Bacteria;p__Proteobacteria;c__Alphaproteobacteria;o__Rhizobiales;f__Bradyrhizobiaceae;g__Balneimonas	0	0	0	0	0	0	0.001	0	0	0	0	0	0.001	0	0.000142857		0.001	0.001	0.001	0.001	0.001	0	0.001	0.001	0	0	0.001	0	0.001	0	0	0.002	0.0006875
k__Bacteria;p__Proteobacteria;c__Alphaproteobacteria;o__Rhizobiales;f__Bradyrhizobiaceae;g__Bosea	0	0	0	0	0	0	0	0	0	0	0	0	0	0	0		0	0	0	0	0.001	0	0	0	0	0	0	0	0	0	0	0	6.25e-05
k__Bacteria;p__Proteobacteria;c__Alphaproteobacteria;o__Rhizobiales;f__Hyphomicrobiaceae;g__Devosia	0	0	0.001	0	0	0	0.001	0	0	0	0	0	0	0	0.000142857		0	0.001	0.001	0.001	0.001	0	0	0	0	0	0	0	0	0	0	0.001	0.0003125
k__Bacteria;p__Proteobacteria;c__Alphaproteobacteria;o__Rhizobiales;f__Methylobacteriaceae;g__	0.001	0.01	0.003	0	0.004	0	0.011	0.037	0.001	0.033	0.002	0.012	0.005	0.003	0.00871429		0.003	0.004	0.011	0.007	0.043	0.006	0.019	0.023	0	0.014	0.025	0.042	0.002	0.038	0.004	0.01	0.0156875
k__Bacteria;p__Proteobacteria;c__Alphaproteobacteria;o__Rhizobiales;f__Methylocystaceae;g__Pleomorphomonas	0	0	0.001	0	0	0	0.001	0.001	0.001	0	0	0.002	0.002	0	0.000571429		0.001	0.002	0.002	0.003	0.001	0	0.001	0.005	0	0	0	0.002	0.002	0	0	0.001	0.00125
k__Bacteria;p__Proteobacteria;c__Alphaproteobacteria;o__Rhizobiales;f__Rhizobiaceae;g__Agrobacterium	0	0	0.002	0	0.002	0.001	0.002	0.004	0.001	0.003	0.001	0.002	0.004	0.001	0.00164286		0.002	0.005	0.004	0.006	0.004	0	0.002	0.003	0	0.002	0.003	0.003	0.004	0.002	0.001	0.005	0.002875
k__Bacteria;p__Proteobacteria;c__Alphaproteobacteria;o__Rhodobacterales;f__Rhodobacteraceae;g__Amaricoccus	0	0	0	0	0	0	0	0	0	0	0	0	0	0	0		0	0	0	0	0	0	0	0	0	0	0.001	0	0	0	0	0	6.25e-05
k__Bacteria;p__Proteobacteria;c__Alphaproteobacteria;o__Rhodobacterales;f__Rhodobacteraceae;g__Paracoccus	0	0	0.001	0	0.001	0.001	0.001	0.003	0.001	0.004	0.001	0.001	0.001	0	0.00107143		0.002	0.002	0.003	0.003	0.004	0	0.002	0.003	0	0.001	0.003	0.001	0.002	0.002	0.001	0.003	0.002
k__Bacteria;p__Proteobacteria;c__Alphaproteobacteria;o__Rhodobacterales;f__Rhodobacteraceae;g__Rubellimicrobium	0	0	0	0	0	0	0	0.003	0	0	0	0.001	0	0	0.000285714		0	0.001	0	0.001	0	0	0.001	0.001	0	0	0	0	0	0.001	0	0.001	0.000375
k__Bacteria;p__Proteobacteria;c__Alphaproteobacteria;o__Rhodospirillales;f__;g__	0	0	0	0	0	0	0	0	0	0	0	0	0	0	0		0	0	0	0	0	0	0	0	0	0	0.001	0	0	0	0	0	6.25e-05
k__Bacteria;p__Proteobacteria;c__Alphaproteobacteria;o__Rhodospirillales;f__Acetobacteraceae;g__	0	0	0.001	0	0.001	0	0.001	0.001	0	0	0	0.002	0.001	0	0.0005		0.001	0.002	0.001	0.002	0.001	0	0.001	0.003	0	0	0	0.001	0.001	0.001	0	0.001	0.0009375
k__Bacteria;p__Proteobacteria;c__Alphaproteobacteria;o__Rhodospirillales;f__Acetobacteraceae;g__Roseomonas	0	0	0	0	0	0	0	0.001	0	0.001	0	0	0	0	0.000142857		0	0	0	0	0.001	0	0	0	0	0	0.001	0	0	0.001	0	0	0.0001875
k__Bacteria;p__Proteobacteria;c__Alphaproteobacteria;o__Rhodospirillales;f__Rhodospirillaceae;Other	0	0	0.002	0	0.003	0	0.002	0.002	0.001	0.002	0.001	0.005	0.003	0.001	0.00157143		0.002	0.006	0.007	0.005	0.001	0	0.011	0.012	0	0.001	0.001	0.002	0.003	0.001	0.001	0.003	0.0035
k__Bacteria;p__Proteobacteria;c__Alphaproteobacteria;o__Rhodospirillales;f__Rhodospirillaceae;g__	0	0	0.001	0	0.002	0	0.002	0.002	0.001	0.001	0.002	0.001	0.001	0	0.000928571		0.001	0.001	0.006	0.002	0.003	0	0.003	0.002	0	0	0.001	0.003	0.001	0	0.001	0.002	0.001625
k__Bacteria;p__Proteobacteria;c__Alphaproteobacteria;o__Rhodospirillales;f__Rhodospirillaceae;g__Azospirillum	0	0	0.002	0	0.003	0	0.002	0.003	0.001	0	0.002	0.005	0.003	0.001	0.00157143		0.003	0.003	0.007	0.008	0.002	0	0.01	0.016	0	0.003	0.001	0.002	0.003	0	0.001	0.006	0.0040625
k__Bacteria;p__Proteobacteria;c__Alphaproteobacteria;o__Rickettsiales;f__Rickettsiaceae;g__Rickettsia	0	0	0	0	0	0	0	0	0	0	0	0	0	0	0		0	0	0.001	0	0	0	0	0	0	0	0	0	0	0	0	0	6.25e-05
k__Bacteria;p__Proteobacteria;c__Alphaproteobacteria;o__Rickettsiales;f__mitochondria;Other	0	0	0	0	0	0	0	0	0	0	0	0	0	0	0		0	0	0	0	0	0	0	0	0	0	0.001	0	0	0	0	0	6.25e-05
k__Bacteria;p__Proteobacteria;c__Alphaproteobacteria;o__Sphingomonadales;f__Erythrobacteraceae;g__	0	0	0	0	0	0	0	0	0	0	0	0	0	0	0		0	0	0	0	0	0	0	0	0	0	0	0.001	0	0	0	0	6.25e-05
k__Bacteria;p__Proteobacteria;c__Alphaproteobacteria;o__Sphingomonadales;f__Sphingomonadaceae;g__	0	0	0.001	0	0	0	0.001	0.001	0	0.001	0	0.002	0.001	0.001	0.000571429		0.001	0.002	0.003	0.003	0	0	0.003	0.003	0	0	0.002	0.001	0.001	0.001	0	0.002	0.001375
k__Bacteria;p__Proteobacteria;c__Alphaproteobacteria;o__Sphingomonadales;f__Sphingomonadaceae;g__Kaistobacter	0	0	0	0	0	0	0	0	0	0	0	0	0	0	0		0	0	0	0.001	0	0	0	0	0	0	0	0	0	0	0	0	6.25e-05
k__Bacteria;p__Proteobacteria;c__Alphaproteobacteria;o__Sphingomonadales;f__Sphingomonadaceae;g__Sphingobium	0	0	0	0	0	0	0	0	0	0	0	0	0	0	0		0	0	0	0	0.001	0	0	0	0	0	0.001	0	0	0	0	0	0.000125
k__Bacteria;p__Proteobacteria;c__Alphaproteobacteria;o__Sphingomonadales;f__Sphingomonadaceae;g__Sphingomonas	0	0	0.001	0	0	0	0	0.001	0	0	0	0.001	0.001	0	0.000285714		0.001	0.001	0.002	0.001	0.001	0	0.001	0.001	0	0	0.001	0	0.001	0	0	0.002	0.00075
k__Bacteria;p__Proteobacteria;c__Betaproteobacteria;o__Burkholderiales;f__;g__	0	0	0.006	0	0.004	0.001	0.003	0.004	0.001	0.002	0.003	0.004	0.01	0.001	0.00278571		0.006	0.011	0.009	0.014	0.001	0	0.006	0.008	0	0.001	0.001	0.002	0.006	0	0.002	0.009	0.00475
k__Bacteria;p__Proteobacteria;c__Betaproteobacteria;o__Burkholderiales;f__Comamonadaceae;Other	0	0	0	0	0	0	0	0.001	0	0	0	0	0	0	7.14286e-05		0	0	0.001	0	0.001	0	0	0.001	0	0	0.001	0.001	0	0	0	0.001	0.000375
k__Bacteria;p__Proteobacteria;c__Betaproteobacteria;o__Burkholderiales;f__Comamonadaceae;g__	0	0.001	0.025	0	0.015	0.005	0.008	0.022	0.005	0.012	0.014	0.009	0.04	0.009	0.0117857		0.026	0.044	0.052	0.08	0.018	0.003	0.009	0.022	0.001	0.008	0.019	0.014	0.032	0.011	0.013	0.057	0.0255625
k__Bacteria;p__Proteobacteria;c__Betaproteobacteria;o__Burkholderiales;f__Comamonadaceae;g__Comamonas	0	0	0.001	0	0.001	0	0	0.001	0	0	0	0	0.001	0	0.000285714		0	0.001	0	0.001	0.001	0	0	0.001	0	0	0.002	0	0.001	0.001	0	0.001	0.0005625
k__Bacteria;p__Proteobacteria;c__Betaproteobacteria;o__Burkholderiales;f__Comamonadaceae;g__Delftia	0.003	0.043	0.016	0	0.013	0.001	0.041	0.115	0.006	0.144	0.006	0.036	0.014	0.008	0.0318571		0.014	0.02	0.062	0.045	0.145	0.029	0.092	0.087	0	0.055	0.108	0.138	0.009	0.172	0.01	0.042	0.06425
k__Bacteria;p__Proteobacteria;c__Betaproteobacteria;o__Burkholderiales;f__Comamonadaceae;g__Hydrogenophaga	0	0	0	0	0	0	0	0	0	0	0	0	0	0	0		0	0	0	0.001	0	0	0	0	0	0	0	0	0	0.001	0	0.001	0.0001875
k__Bacteria;p__Proteobacteria;c__Betaproteobacteria;o__Burkholderiales;f__Oxalobacteraceae;Other	0	0	0.004	0	0.005	0.001	0.006	0.011	0.003	0.015	0.002	0.007	0.008	0.002	0.00457143		0.004	0.008	0.007	0.008	0.016	0.003	0.009	0.019	0	0.007	0.01	0.016	0.006	0.008	0.002	0.01	0.0083125
k__Bacteria;p__Proteobacteria;c__Betaproteobacteria;o__Burkholderiales;f__Oxalobacteraceae;g__	0	0	0.007	0	0.005	0.001	0.004	0.006	0.001	0.006	0.003	0.003	0.012	0.002	0.00357143		0.006	0.012	0.01	0.015	0.007	0.001	0.004	0.008	0	0.003	0.006	0.006	0.007	0.006	0.002	0.014	0.0066875
k__Bacteria;p__Proteobacteria;c__Betaproteobacteria;o__Neisseriales;f__Neisseriaceae;g__	0.001	0.001	0.002	0	0	0	0	0	0	0	0	0	0	0	0.000285714		0	0	0	0	0.001	0	0.001	0	0	0	0	0	0	0	0	0	0.000125
k__Bacteria;p__Proteobacteria;c__Betaproteobacteria;o__Neisseriales;f__Neisseriaceae;g__Neisseria	0.02	0.017	0	0	0	0.017	0	0.001	0	0	0	0	0	0	0.00392857		0	0	0	0	0.001	0.001	0	0	0.001	0	0	0	0	0	0	0.016	0.0011875
k__Bacteria;p__Proteobacteria;c__Betaproteobacteria;o__Neisseriales;f__Neisseriaceae;g__Vogesella	0	0	0	0	0	0	0	0.001	0	0.001	0	0	0.001	0	0.000214286		0	0.001	0	0.002	0	0	0.001	0.001	0	0	0.003	0	0.001	0	0	0.001	0.000625
k__Bacteria;p__Proteobacteria;c__Betaproteobacteria;o__Rhodocyclales;f__Rhodocyclaceae;g__Hydrogenophilus	0	0	0	0	0	0	0	0	0	0	0	0	0	0	0		0	0	0	0	0.001	0	0	0	0	0	0	0	0	0	0	0	6.25e-05
k__Bacteria;p__Proteobacteria;c__Deltaproteobacteria;o__Bdellovibrionales;f__Bacteriovoracaceae;g__	0	0	0	0	0.001	0	0.001	0.001	0	0	0	0	0.001	0	0.000285714		0	0	0.001	0.001	0	0	0	0.001	0	0	0.001	0	0.001	0.001	0	0.001	0.0004375
k__Bacteria;p__Proteobacteria;c__Deltaproteobacteria;o__Bdellovibrionales;f__Bdellovibrionaceae;g__Bdellovibrio	0	0	0	0	0	0	0	0.001	0	0	0	0.001	0	0	0.000142857		0	0	0	0	0.001	0	0	0	0	0	0	0	0	0	0	0	6.25e-05
k__Bacteria;p__Proteobacteria;c__Gammaproteobacteria;o__Alteromonadales;f__Chromatiaceae;g__Rheinheimera	0	0	0.001	0	0.001	0	0	0.001	0	0	0	0	0	0	0.000214286		0.001	0.001	0	0	0	0	0	0	0	0	0.001	0.001	0.001	0	0	0.002	0.0004375
k__Bacteria;p__Proteobacteria;c__Gammaproteobacteria;o__Enterobacteriales;f__Enterobacteriaceae;Other	0	0	0	0	0	0	0	0	0	0	0	0.318	0	0	0.0227143		0	0	0	0	0	0	0	0	0	0	0	0	0.001	0	0	0	6.25e-05
k__Bacteria;p__Proteobacteria;c__Gammaproteobacteria;o__Enterobacteriales;f__Enterobacteriaceae;g__	0	0	0.001	0.003	0.001	0	0.002	0.006	0.001	0.007	0	0.03	0.001	0	0.00371429		0.001	0.002	0.003	0.002	0.008	0.002	0.005	0.004	0	0.002	0.009	0.007	0.001	0.009	0	0	0.0034375
k__Bacteria;p__Proteobacteria;c__Gammaproteobacteria;o__Enterobacteriales;f__Enterobacteriaceae;g__Klebsiella	0	0	0	0	0	0	0	0	0	0	0	0.092	0	0	0.00657143		0	0	0	0	0	0	0	0	0	0	0	0	0.002	0	0	0	0.000125
k__Bacteria;p__Proteobacteria;c__Gammaproteobacteria;o__Pasteurellales;f__Pasteurellaceae;g__Haemophilus	0.007	0.007	0	0	0	0.007	0	0	0	0	0	0	0	0	0.0015		0	0	0	0	0.001	0.001	0	0	0.001	0	0.001	0	0.002	0	0	0.003	0.0005625
k__Bacteria;p__Proteobacteria;c__Gammaproteobacteria;o__Pseudomonadales;f__Moraxellaceae;g__Acinetobacter	0	0.001	0.001	0	0.001	0	0	0.001	0	0.002	0.001	0.001	0.001	0	0.000642857		0.001	0.002	0.001	0.001	0.002	0	0.002	0	0	0.001	0.003	0.001	0.002	0.002	0	0.004	0.001375
k__Bacteria;p__Proteobacteria;c__Gammaproteobacteria;o__Pseudomonadales;f__Moraxellaceae;g__Enhydrobacter	0	0	0.001	0	0.001	0	0.001	0.002	0	0.001	0.001	0.001	0.001	0	0.000642857		0.001	0.002	0.001	0.002	0.002	0	0.001	0.001	0	0.001	0.003	0.001	0.001	0.002	0	0.002	0.00125
k__Bacteria;p__Proteobacteria;c__Gammaproteobacteria;o__Pseudomonadales;f__Pseudomonadaceae;g__Pseudomonas	0.011	0.178	0.071	0.001	0.077	0.007	0.14	0.416	0.02	0.485	0.026	0.127	0.06	0.036	0.118214		0.06	0.081	0.243	0.191	0.536	0.128	0.37	0.376	0.002	0.172	0.322	0.529	0.033	0.611	0.04	0.175	0.241812
k__Bacteria;p__Proteobacteria;c__Gammaproteobacteria;o__Xanthomonadales;f__Xanthomonadaceae;g__	0	0	0	0	0	0	0	0	0	0	0	0	0	0	0		0	0	0	0	0	0	0	0	0	0	0.003	0	0	0.001	0	0	0.00025
k__Bacteria;p__Proteobacteria;c__Gammaproteobacteria;o__Xanthomonadales;f__Xanthomonadaceae;g__Lysobacter	0	0	0.001	0	0.001	0	0.001	0.004	0	0.002	0.001	0.001	0.001	0	0.000857143		0.001	0.002	0.004	0.003	0.002	0	0.002	0.003	0	0.001	0.001	0.002	0.001	0.001	0.001	0.002	0.001625
k__Bacteria;p__TM7;c__TM7-1;o__;f__;g__	0	0	0	0	0	0	0	0	0	0	0	0	0	0	0		0	0.001	0	0	0.001	0	0	0	0	0	0	0	0	0	0	0	0.000125
k__Bacteria;p__Thermi;c__Deinococci;o__Deinococcales;f__Deinococcaceae;g__Deinococcus	0	0	0	0	0	0	0	0.001	0	0	0	0	0	0	7.14286e-05		0	0	0.001	0.001	0.001	0	0	0	0	0	0.001	0	0	0	0	0.001	0.0003125
k__Bacteria;p__Thermi;c__Deinococci;o__Thermales;f__Thermaceae;g__Meiothermus	0	0	0	0	0	0	0.001	0	0	0.001	0	0	0	0	0.000142857		0	0	0	0	0.001	0	0	0	0	0	0.001	0	0	0.001	0	0	0.0001875
Unassigned	0.058	0.282	0.105	0.981	0.638	0.015	0.631	0.13	0.907	0.247	0.534	0.151	0.023	0.043	0.338929		0.065	0.178	0.315	0.474	0.138	0.815	0.375	0.258	0.987	0.64	0.392	0.15	0.2	0.026	0.057	0.476	0.346625
